# Supplementary material for: Primary and Phenolic Metabolites Analyses, In Vitro Health-Relevant Bioactivity and Physical Characteristics of Purple Corn (Zea mays L.) Grown at Two Andean Geographical Locations
Source: Metabolites. 2021 Oct 22;11(11):722. doi: 10.3390/metabo11110722 (PMC8625611; doi:10.3390/metabo11110722)
Supplement: Supplementary file 1 [file metabolites-11-00722-s001.zip]

Archive with 1 entries (1 files):
- metabolites-1361149-supplementary.pdf
